# Supplementary material for: Biomass composition explains fruit relative growth rate and discriminates climacteric from non-climacteric species
Source: J Exp Bot. 2020 Jun 27;71(19):5823–36. doi: 10.1093/jxb/eraa302 (PMC7540837; doi:10.1093/jxb/eraa302)
Supplement: eraa302_suppl_Supplementary_Tables [file eraa302_suppl_supplementary_tables.xlsx]

## Sheet: S1-Growth conditions
Supplementary data
Title: Biomass composition explains fruit growth rate and discriminates climacteric from non-climacteric species
Authors: Léa Roch, Sylvain Prigent, Holger Klose, Coffi Belmys Cakpo, Bertrand Beauvoit, Catherine Deborde, Laetitia Fouillen, Pierre van Delft, Daniel Jacob, Björn Usadel, Zhanwu Dai, Michel Génard, Gilles Vercambre, Sophie Colombié, Annick Moing, Yves Gibon
Table S1. Culture conditions for the eight fruit species
Species	Cultivar	Culture site	Culture condition	Plantation density	Tree age	Plantation date	Substrate or soil type	Irrigation	Fertilisation	Flowering date
Eggplant	Monarca RZ F1 (Rijk Zwaan)	INVENIO Ste Livrade (Lot et Garonne)	Plastic greenhouse	1.2 plant/m²	-	2016-03-10	Coco fibre	Drip irrigation	In irrigation water, with EC of 2.5 mS/cm at the beginning of culture and 2 mS during fruit production	2016-04-05
						Grafted at 80 days, KNVF rootstock		60 to 80 min from 08:30 to 17:30 each	Nutritive solution concentrations (meq/L) : NO3 11.8, Mg 3.46, K 7.1, Ca 6.5, SO4 3.36, H2PO4 1.31, Cl 0.55, Na 0.2
								with solarimeter control for additional irrigations when high irradiance or shorter irrigation time when low irradiance	plus micronutriments
								Duration of 6 to 7 min at 2 l/h with 5 gutters for 3 plants
Clementine	SRA 63	INRA Corsica	Orchard	6 m x 4 m	35	1981-03-19	Fersiallitic soil with sandy-loam texture	Sprinkling irrigation under foliage according to commercial cultural practices using water balance.	Ammonitrate 33% April: 270 kg	2016-05-03
						Poncirus trifoliata rootstock		397 mm supplied between 30/05/2016 and 13/09/2016, about 2-weeks spaced, 20 mm to 47 mm each	July: 140 kg
									August : 140 kg
Cucumber	Aljona	CTIFL Nantes (Loire Atlantique)	Glass greenhouse, heated	1.25 plant/m²	-	15/06/2016	Rockwool	Drip irrigation on solarimeter control, about 15 times per day	In irrigation water	First harvest week 27 in 2016
									with EC of 2.5-3.0 mS/cm (2.8-3.2 in draining)
									and pH of 5.5 (5.8-6.0 in draining)
									Concentrations (meq/L) : NO3 18, NH4 0.1, P 0.9, K 8, Ca 13,
									plus micronutriments
Kiwifruit	Hayward	Ste Livrade (Lot et Garonne)	Commercial orchard	500 trees/ha	18 years	2000	Sandy-loam soil	Foggers under canopy piloted by underground tensiometric probes	February 2018 : 2 t/ha organic fertilizer (2-0.5-1, N-P-K)	Week 20-21 in 2016
									Spring-Summer : 6 times 50 kg/ha/week potassium nitrate (13-0-46, N-P-K) by fertirrigation
Peach	Nectarlove	INRA Avignon	Orchard	571 trees/ha	4 years	2013	Homogeneous loam-clay-sand soil	Irrigation by micro-aspersion Spring: 0, 1 or 2 per week	120 kg N/ha, 22.5 kg P2O5/ha, 45 kg K2O/ha	2016-03-15
		(Vaucluse)				GF677 rootstock	Rooting depth 75-90 cm	Summer: 3 per week
								Irrigation for 6-7 h in Spring, 4 h in Summer
Pepper	Gonto (Clause)	INVENIO Ste Livrade (Lot et Garonne)	Plastic tunnel	1.8 plant/m²	-	Sowing 09/02/2016	Sandy-loam soil	Drip irrigation : 2-3 irrigations per day of 15-20 min at 4.5 mm/h/m²	Ground fertilization and in drip irrigation (90 kg/ha N)	2016-05-15
						Plantation 20/04/2018
Apple	Golden	INRA Valence (Drôme)	Orchard	1000 trees /ha	11 years	Plantation of 1 year-old scions in January 2005	Homogeneous sandy-loam soil, shallow and stony from ancient eroded sediments Rooting depth 40 cm	Irrigation by micro-aspersion	45 kg N/ha; 50 kg P2O5/ha, 65 kg K2O/ha	2016-04-18
	delicious
Grapes	Cabernet Sauvignon	INRA Bordeaux Villenave d’Ornon (Gironde)	Glass greenhouse	Rooted cuttings in 1 l pots	-	2016-02-09	Sand : perlite : vermiculite (1:1:1 ; v:v:v)	Drip irrigation with nutritive solution	Nutritive solution concentrations (mM): 1.20 N, 0.57 P, 1.75 K, 1.23 Ca, 0.69 Mg, 1.27 Cl, 0.99 S,	2016-05-05
								2 min 5 times per day, fully irrigated	plus micronutriments

## Sheet: S2-Curve equation
Supplementary data
Title: Biomass composition explains fruit growth rate and discriminates climacteric from non-climacteric species
Authors: Léa Roch, Sylvain Prigent, Holger Klose, Coffi Belmys Cakpo, Bertrand Beauvoit, Catherine Deborde, Laetitia Fouillen, Pierre van Delft, Daniel Jacob, Björn Usadel, Zhanwu Dai, Michel Génard, Gilles Vercambre, Sophie Colombié, Annick Moing, Yves Gibon
Table S2. Table of the growth model equations for the eight fruit species with the formulas of the equations, the model parameters, the determination coefficient R² and root-mean-square error (RMSE)
Species	Equation type	Formula	a	b	c	d	f	g	h	RMSE
Eggplant	Simple		887.361	0.35367	22.3928	0				0.465652
Pepper	Simple		193.836	0.38951	21.6901	0.036435				1.05698
Cucumber	Simple		786.221	0.405043	15.6384	0.641471				0.310391
Apple	Double		178.584	0.0989783	84.621	0	9.53182	0.981203	32.8823	0.236097
Kiwifruit	Double		51.6805	0.145148	33.0773	0	41.6775	0.0824996	89.1028	0.185867
Peach	Double		225.954	0.138568	101.088	0	40.1725	0.198182	56.234	0.0463734
Clementine	Double		6.09368	0.101644	65	0	72.3663	0.0770735	151.254	0.703886
Grape	Double		0.736232	0.20891	21.7899	0	0.579745	0.244994	60.4118	0.235831

## Sheet: S3-Selected growth stages
Supplementary data
Title: Biomass composition explains fruit growth rate and discriminates climacteric from non-climacteric species
Authors: Léa Roch, Sylvain Prigent, Holger Klose, Coffi Belmys Cakpo, Bertrand Beauvoit, Catherine Deborde, Laetitia Fouillen, Pierre van Delft, Daniel Jacob, Björn Usadel, Zhanwu Dai, Michel Génard, Gilles Vercambre, Sophie Colombié, Annick Moing, Yves Gibon
Table S3. Selected growth stages and corresponding DAA for comparison between fruit species.
Growth stage	Eggplant	Pepper	Apple	Peach	Cucumber	Clementine	Kiwifruit	Grape
A	4	5	2	22	2	30		4
B	18	20	63	86	12	119	26	14
C	25	30	94	98	18	160	39	21
D	30	40	122	106	25	190	118	63
E	59	76	157	133	29	253	222	105

## Sheet: S4-NMR annotation table
Supplementary data
Title: Biomass composition explains fruit growth rate and discriminates climacteric from non-climacteric species
Authors: Léa Roch, Sylvain Prigent, Holger Klose, Coffi Belmys Cakpo, Bertrand Beauvoit, Catherine Deborde, Laetitia Fouillen, Pierre van Delft, Daniel Jacob, Björn Usadel, Zhanwu Dai, Michel Génard, Gilles Vercambre, Sophie Colombié, Annick Moing, Yves Gibon
Table S4: Summary of the NMR annotation of 1D 1H-NMR spectra of polar extract of the fruit mixed-stage samples.
1D and 2D spectra were acquired with mixed-stage extracts prepared with 50 mg of powder, except for peach (20 mg)
Compound	Fruits	Assignment	1H (ppm)	Multiplicity a : J (Hz)	MSI level b
Organic acids
Chlorogenate	Apple, Eggplant	CH	[7.65-7.68]	d	1
	Apple, Eggplant	CH	[7.20-7.22]	d
	Apple, Eggplant	CH	[7.12-7.15]	dd
	Apple, Eggplant	CH	[6.95-6.97]	d
	Apple, Eggplant	CH	[6.40-6.42]	d
	Apple, Eggplant	CH	5.33	m
	Apple, Eggplant	CH	[2.17-2.2]	m
Citrate	Apple, Eggplant, Pepper, Kiwifruit, Peach, Grape, Clementine	CH2	[2.68-2.74]	d	1
	All	CH2	2.57	d
Fumarate	Apple, Eggplant, Pepper,Cucumber ,Peach	CH + CH	6.53	s	3
Malate	All	CH	[4.30-4.31]	dd	1
	All	CH	2.68	dd
	All	CH	[2.37-2.41]	dd
Quinate	Apple, Eggplant, Pepper, Kiwifruit, Peach, Clementine	CH	4.15	q	1
	Eggplant, Pepper, Kiwifruit, Peach	CH	4.03	ddd
	Eggplant, Pepper, Kiwifruit, Peach	CH	3.56	dd
	Apple, Eggplant, Pepper, Kiwifruit, Peach, Clementine	CH + CH	2.06	m
	Apple, Eggplant, Pepper, Kiwifruit, Peach, Clementine	CH	1.97	ddd
	Apple, Eggplant, Pepper, Kiwifruit, Peach, Clementine	CH	1.88	dd
Shikimate	Eggplant, Kiwifruit, Grape	CH	6.45	m	1
	Eggplant, Kiwifruit, Grape	CH	[4.40-4.41]	t
	Eggplant, Kiwifruit, Grape	CH	[2.76-2.77]	dd
	Eggplant, Grape	CH	2.2	dd
Succinate	Apple, Eggplant, Pepper, Kiwifruit, Peach, Grape	CH2 + CH2	[2.42-2.43]	s	1
Tartarate	Grape	CH + CH	4.34	s	1
Sugars and sugar-alcohol
Fructose	All	CH + CH	4.12	m	1
	All	CH2	4.03	dd
	All	CH	4	m
	All	CH	3.9	dd
	All	CH + CH + CH2	[3.81-3.82]	m
	All	CH2 + CH2	3.7	m
	All	CH2	3.57	m
α-Galactose	Apple, Cucumber, Kiwifruit, Peach	αC1H	5.27	d	2
β-Galactose	Apple, Cucumber, Kiwifruit, Peach	βC1H	4.59	d
α-Glucose	All	αC1H	5.24	d	1
β-Glucose	All	βC1H	4.65	d	1
Glucose	All	CH2	3.9	dd
	All	CH2 + CH	[3.84-3.85]	m
	All	CH2 + CH	[3.74-3.75]	m
	All	CH	[3.53-3.54]	dd
	All	CH	3.48	m
	All	CH	3.41	m
	All	CH	3.25	dd
Inositol	Eggplant, Pepper, Cucumber, Kiwifruit	CH	4.07	t	1
	Apple, Eggplant, Pepper, Cucumber, Kiwifruit, Peach, Grape, Clementine	CH + CH	3.63	t
	Eggplant, Kiwifruit	CH	3.53	dd
	Apple, Eggplant, Pepper, Cucumber, Kiwifruit, Peach, Grape	CH + CH	[3.28-3.29]	t
Raffinose	Kiwifruit	CH	5.44	d	2
	Kiwifruit	CH	5	d
Sucrose	All	CH	5.42	d	1
	All	CH	4.22	d
	All	CH	4.06	t
	Apple, Eggplant, Pepper, Kiwifruit, Peach, Grape	CH + CH	3.89	m
	All	CH2 + CH2	[3.82-3.83]	m
	All	CH	[3.76-3.77]	t
	All	CH2	[3.68-3.69]	s
	All	CH	3.56	dd
	All	CH	3.48	t
α-Xylose	Apple, Kiwifruit, Peach	αC1H	5.2	d	1
β-Xylose	Apple, Kiwifruit, Peach	βC1H	4.58	d
Xylose	Apple, Kiwifruit, Peach	CH	3.33	dd
	Apple, Peach	CH	3.22	dd
Amino acids
Alanine	All	CH3	[1.48-1.49]	d	1
Arginine	Cucumber, Grape	CH2	1.92	m	1
	Eggplant, Cucumber, Kiwifruit, Grape, Clementine	CH2	1.7	m
Asparagine	Apple, Eggplant, Pepper, Cucumber, Kiwifruit, Peach, Clementine	CH	2.96	dd	1
	Apple, Eggplant, Pepper, Cucumber, Kiwifruit, Peach, Clementine	CH	2.87	dd
Aspartate	All	CH	2.82	dd	1
	Apple, Eggplant, Pepper, Cucumber	CH	[2.69-2.70]	dd
GABA	Apple, Eggplant, Pepper, Cucumber, Kiwifruit, Grape, Clementine	CH2	[3.01-3.02]	t	1
	Apple, Eggplant, Pepper, Cucumber, Kiwifruit, Peach, Grape	CH2	[2.30-2.31]	t
	Eggplant, Grape, Clementine	CH2	[1.90-1.91]	m
Glutamate	Eggplant, Pepper, Cucumber, Kiwifruit	CH2	2.36	m	2
	Eggplant, Pepper, Cucumber, Kiwifruit	CH2	[2.10-2.11]	m
Glutamine	Eggplant, Pepper, Cucumber, Kiwifruit, Peach	CH2	[2.45-2.46]	m	1
	Eggplant, Pepper, Cucumber, Kiwifruit	CH2	[2.13-2.15]	m
Histidine	Cucumber	CH	8.32	d	2
	Cucumber	CH	7.26	d
Isoleucine	Apple, Eggplant, Pepper, Cucumber, Kiwifruit, Grape, Clementine	CH3	1.01	d	1
	Eggplant, Pepper, Cucumber, Grape, Clementine	CH3	0.94	t
Leucine	Eggplant, Pepper, Cucumber, Grape	CH3 + CH3	[0.96-0.97]	t	1
Phenylalanine	Apple, Eggplant, Pepper, Cucumber, Peach, Clementine	CH + CH	[7.42-7.43]	m	1
	Apple, Eggplant, Pepper, Cucumber, Peach, Clementine	CH	[7.38-7.39]	m
	Apple, Eggplant, Pepper, Cucumber, Peach, Clementine	CH + CH	[7.33-7.34]	d
Proline	Grape, Clementine	CH	3.34	dt	1
	Grape, Clementine	CH	2.35	m
	Grape, Clementine	CH + CH2	[2.01-2.04]	m
Pyroglutamate	Eggplant, Cucumber	CH	4.18	dd	1
	Eggplant, Cucumber	CH	[2.50-2.51]	m
	Eggplant, Cucumber	CH2	[2.40-2.41]	m
	Eggplant, Cucumber	CH	2.03	m
Tryptophan	Pepper, Cucumber	CH	[7.73-7.74]	d	2
	Pepper, Cucumber	CH	[7.53-7.55]	d
	Pepper	CH	7.32	s
	Pepper	CH	7.28	m
	Pepper	CH	7.19	m
Tyrosine	Cucumber, Grape	CH + CH	7.2	m	1
	Cucumber	CH + CH	6.91	m
	Cucumber	CH2	3.06	dd
Valine	Apple, Eggplant, Pepper, Cucumber, Kiwifruit, Grape, Clementine	CH3 + CH3	1.05	d	1
	All	CH3 + CH3	1	d
Other metabolites
Acetyl choline	Eggplant	CH2	4.56	m	1
	Eggplant, Cucumber, Clementine	CH3 + CH3 + CH3	3.22	s
	Eggplant	CH3	2.15	s
Citrulline	Cucumber	CH2	1.89	m	1
	Cucumber	CH2	1.58	m
Choline	Apple, Eggplant, Pepper, Cucumber, Kiwifruit, Grape, Clementine	CH3 + CH3 + CH3	3.2	s	1
Dimethyl proline	Clementine	CH	4.09	t	1
	Clementine	CH3	3.3	s
	Clementine	CH3	3.11	s
	Clementine	CH	2.5	m
	Clementine	CH	2.29	m
	Clementine	CH2	2.18	m
Histamine	Eggplant	CH	8.41	m	1
	Eggplant	CH	7.3	m
	Eggplant	CH2	3.34	t
	Eggplant	CH2	3.14	t
Ketoleucine	Pepper	CH3 + CH3	0.93	d	3
Putrescine	Clementine	CH2 + CH2	3.06	t	1
	Eggplant, Pepper, Clementine	CH2 + CH2	1.77	m
Synephrine	Clementine	CH + CH	7.34	d	1
	Clementine	CH + CH	6.95	d
	Clementine	CH	5	dd
	Clementine	CH3	2.78	s
Trigonelline	Eggplant, Cucumber, Grape, Clementine	CH	[9.12-9.13]	s	1
	Eggplant, Cucumber, Grape, Clementine	CH + CH	[8.83-8.84]	m
	Eggplant, Cucumber, Grape	CH	[8.08-8.09]	m
	Eggplant, Cucumber, Grape, Clementine	CH3	4.44	s
Tyramine	Clementine	CH + CH	7.22	m	1
	Clementine	CH + CH	6.91	m
UDP-Glucose	Eggplant, Pepper, Cucumber, Kiwifruit	CH	[7.95-7.96]	d	2
	Eggplant, Cucumber, Kiwifruit	CH + CH	5.98	m
	Eggplant, Pepper, Cucumber	CH	5.61	dd
Unknown compounds
Hydroxycinnamic containing compound	Grape	CH	7.68	d	3
	Grape	CH	7.24	m
	Grape	CH	7.16	dd
	Grape	CH	6.96	d
	Grape	CH	6.44	d
Tyrosine-like compound	Apple		7.22	m	3
	Apple		7.15	m
	Apple		6.97	m
	Apple		6.84	d
a s, singlet; d, doublet; t, triplet; q, quadruplet; m, multiplet
b According to Sumner et al. 2007 (Metabolomics 3:211-221).
MSI level (Sumner et al., 2007) :
1: 1D and 2D 1H and/or 13C confirmation + internal NMR database of reference compounds acquired in the same conditions of solvent and pH or spiking
2: 1D and 2D 1H confirmation + external NMR database of reference compounds or literature data
3: 1D 1H detection + external NMR database of reference compounds or literature data - Putative annotation

## Sheet: S5-NMR quantification table
Supplementary data
Title: Biomass composition explains fruit growth rate and discriminates climacteric from non-climacteric species
Authors: Léa Roch, Sylvain Prigent, Holger Klose, Coffi Belmys Cakpo, Bertrand Beauvoit, Catherine Deborde, Laetitia Fouillen, Pierre van Delft, Daniel Jacob, Björn Usadel, Zhanwu Dai, Gilles Vercambre, Annick Moing, Yves Gibon
Table S3: Quantification of the major compounds annotated from 1D 1H-NMR profiles of polar extracts of the fruit mixed-stage samples.
Spectra were acquired on 20 mg of powder and the data are expressed in µmol.g-1 DW
ND: non detected
Supplementary data
Title: Biomass composition explains fruit growth rate and discriminates climacteric from non-climacteric species
Authors: Léa Roch, Sylvain Prigent, Holger Klose, Coffi Belmys Cakpo, Bertrand Beauvoit, Catherine Deborde, Laetitia Fouillen, Pierre van Delft, Daniel Jacob, Björn Usadel, Zhanwu Dai, Michel Génard, Gilles Vercambre, Sophie Colombié, Annick Moing, Yves Gibon
Table S5: Summary of the quantification by 1D 1H-NMR of polar extract of the fruit mixed-stage samples.
All metabolites are expressed in µmol.g-1 DW
	Apple	Cucumber	Clementine	Grape	Kiwifruit	Peach	Eggplant	Pepper
Organic acids
Chlorogenate	6.14044	ND	ND	ND	ND	ND	17.8365	ND
Citrate	2.99712	1.75441	483.048	11.9885	132.531	74.8548	5.62873	14.9125
Fumarate	0.292402	0.365502	ND	ND	ND	0.292402	0.0278005	0.0731004
Malate	371.862	116.303	89.1094	313.162	89.8404	193.789	41.521	105.411
Quinate	29.8981	ND	51.2434	ND	486.483	101.317	49.489	55.5563
Shikimate	ND	ND	ND	2.63162	2.92402	ND	11.6961	ND
Succinate	0.584804	ND	ND	1.09651	1.09651	3.28952	NQ	NQ
Tartarate	ND	ND	ND	380.634	ND	ND	ND	ND
Sugars and sugar-alcohol
Fructose	1724.66	193.862	340.794	1977.15	221.641	355.561	303.294	451.615
Galactose	NQ	-	ND	ND	4.94993	NQ	ND	ND
Glucose	483.633	208.848	407.974	2097.11	414.918	421.79	259.872	351.54
Inositol	14.6932	13.1581	117.253	21.3453	74.1238	17.9096	20.9067	6.14044
Raffinose	ND	ND	ND	ND	NQ	ND	ND	ND
Sucrose	293.718	3.36262	555.417	139.476	67.691	919.311	32.3104	25.1466
Xylose	5.62873	ND	ND	ND	3.27005	7.81834	ND	ND
Amino acids
Alanine	1.09651	1.75441	3.28952	3.50882	0.584804	1.24271	1.09651	2.48541
Arginine	ND	NQ	4.45913	2.33921	NQ	ND	NQ	ND
Asparagine	78.7292	2.85092	52.2668	ND	2.33921	109.87	4.31293	14.547
Aspartate	3.80122	2.04681	16.8131	3.07022	6.28664	3.07022	4.16673	7.60245
GABA	NQ	1.16961	5.84804	2.63162	NQ	NQ	6.06734	3.43572
Glutamate	ND	2.70472	ND	ND	1.82751	ND	10.2341	14.9856
Glutamine	ND	42.6176	ND	ND	7.60245	3.28952	22.588	23.319
Histidine	ND	0.365502	ND	ND	ND	ND	ND	ND
Isoleucine	NQ	1.24271	NQ	0.292402	NQ	ND	0.657904	1.53511
Leucine	ND	0.219301	ND	NQ	ND	ND	NQ	NQ
Phenylalanine	0.731004	0.731004	NQ	ND	ND	NQ	0.511703	1.24271
Proline	ND	ND	35.0882	45.2492	ND	ND	ND	ND
Pyroglutamate	ND	10.9651	ND	ND	ND	ND	8.77205	ND
Tryptophan	ND	NQ	ND	ND	ND	ND	ND	NQ
Tyrosine	ND	0.804105	ND	NQ	ND	ND	ND	ND
Valine	NQ	0.950306	NQ	0.731004	NQ	0.292402	1.16961	2.33921
Other
Acetyl choline	ND	0.657904	1.24271	ND	ND	ND	1.75441	ND
Citrulline	ND	2.85092	ND	ND	ND	ND	ND	ND
Choline	0.365502	0.365502	2.04681	NQ	0.511703	ND	0.877205	3.36262
Dimethyl proline	ND	ND	77.4134	ND	ND	ND	ND	ND
Histamine	ND	ND	ND	ND	ND	ND	3.72812	ND
Ketoleucine (MSIa 3)	ND	ND	ND	ND	ND	ND	ND	0.511703
Putrescine	ND	ND	3.72812	ND	ND	ND	NQ	NQ
Synephrine	ND	ND	41.0824	ND	ND	ND	ND	ND
Trigonelline	ND	0.731004	3.72812	0.438603	ND	ND	1.97371	ND
Tyramine	ND	ND	10.9651	ND	ND	ND	ND	ND
UDP-Glucose	ND	NQ	ND	ND	1.24271	ND	1.24271	4.97083
Hydroxycinnamic containing compound (MSIa 3)	ND	ND	ND	3.58192	ND	ND	ND	ND
Tyrosine-like compound (MSIa 3)	1.60821	ND	ND	ND	ND	ND	ND	ND
NQ: not quantifiable
ND: not detected
aMSI level (According to Sumner et al. 2007 (Metabolomics 3:211-221)) :
MSI 3: Putative annotation based on 1D 1H detection + external NMR database of reference compounds or literature data

## Sheet: S6-Phenotypic and compound data
Supplementary data
Title: Biomass composition explains fruit growth rate and discriminates climacteric from non-climacteric species
Authors: Léa Roch, Sylvain Prigent, Holger Klose, Coffi Belmys Cakpo, Bertrand Beauvoit, Catherine Deborde, Laetitia Fouillen, Pierre van Delft, Daniel Jacob, Björn Usadel, Zhanwu Dai, Michel Génard, Gilles Vercambre, Sophie Colombié, Annick Moing, Yves Gibon
Table S6: Phenotypic data and average contents of major compounds in the eight fruit species for ten to sixteen stages of development
The table includes fruit growth parameters, major primary metabolite, starch, cellulose and total soluble protein contents measured by spectrophotometry, cell-wall monomers by HPAE-PAD and Total Lipids determined as FAMEs by GC-FID. All contents are expressed in µmol.g-1 DW except total soluble proteins expressed in mg.g-1 DW; the blue cells contain extrapolated data.
			Phenotypic data					Metabolites									Proteins	Starch	Cell-Wall monomers									Cellulose	Total Lipids determined as FAMEs
Species	DAA	Stage	Climacteric or Not	Fruit Weight (g)	Growth rate (g/day)	RGR (g/g/day)	% DW	Glucose	Fructose	Sucrose	Citrate	Malate	Total amino acids	Total ascorbate	Reduced ascorbate	Oxidized ascorbate	Total soluble proteins	Starch	Fucose	Rhamnose	Arabinose	Galactose	Xylose	Mannose	Galacturonate	Glucuronate	Glucose	Cellulose	C16:0	C18:0	C18:1 cis-9	C18:2 cis-9,12	C18:3 cis-9,12,15	C20:0	C24:0
Pepper	0	Ovary	NC	0.0869893	0.109947	0.186105	14.3921	162.035	219.027	240.282	78.498	130.273	252.223	38.9679	34.0647	4.90313	67.33	257.207	3.6899	79.9932	137.859	160.877	62.2787	22.3496	110.461	10.0053	297.913	283.79	22.5667	3.99284	3.05237	30.182	8.38134	1.46807	1.29642
	5	Early growth	NC	0.188656	0.325272	0.205327	12.4633	142.956	165.874	89.457	79.835	129.06	392.401	42.5317	37.4849	5.0468	71.5715	155.437	4.30662	92.2467	163.645	214.564	77.3785	29.4453	124.832	13.5853	195.615	504.682	21.2228	4.80129	1.76748	31.2061	9.18171	1.64164	1.25686
	9	Early growth	NC	1.33429	0.765672	0.210081	13.1915	141.625	129.041	12.0681	26.863	89.8784	153.589	62.9032	58.4905	4.41271	70.9871	52.5877	3.16123	98.5105	132.253	342.22	74.8806	43.9322	103.565	9.86718	201.007	656.537	20.7115	4.37617	2.9062	25.3361	10.4541	0.789466	0.921225
	10	Growth	NC	3.7448	0.945428	0.210227	10.7115	253.556	212.704	12.6241	23.3029	91.4979	214.46	71.7811	66.2904	5.49066	77.2536	84.5157	3.38294	98.583	116.828	351.375	77.642	41.1743	155.356	8.27528	213.448	682.102	22.6791	4.49769	3.84282	31.0204	14.5037	0.800614	1.00161
	15	Growth	NC	15.506	2.61139	0.204799	8.29665	591.561	484.928	12.1357	12.6768	119.943	272.137	60.0391	55.5361	4.50301	69.6238	15.4388	3.81666	99.1459	126.599	467.497	95.4276	47.7014	209.995	11.1467	176.166	721.625	16.6565	3.97218	2.65379	23.7206	9.62088	0.655098	0.68657
	20	Growth	NC	46.8815	6.28476	0.184675	6.96549	821.719	625.653	10.7776	14.6815	143.543	212.849	63.845	62.2506	1.59439	55.8344	11.3691	3.26586	85.2509	127.828	499.481	108.909	57.214	208.518	9.16137	186.173	865.57	13.3041	3.91423	2.09826	22.1012	7.27252	0.619347	0.614585
	30	Growth	NC	123.189	11.4162	0.0835361	6.75685	1000.39	725.202	14.4033	19.8693	114.175	242.037	75.0972	72.3347	2.76253	44.7542	36.2616	3.52446	77.1199	120.58	489.869	123.154	67.9734	225.181	7.5392	233.79	985.57	9.86506	3.12124	1.29566	19.9154	4.99243	0.466253	0.450195
	40	Maturation	NC	231.925	2.93424	0.0141897	6.74662	1106.46	766.287	62.2595	38.6044	101.525	278.179	81.5275	81.0233	0.504135	36.6059	49.1378	3.28942	63.7285	107.83	433.065	124.497	57.5859	282.081	5.94748	270.069	907.96	8.37928	3.14781	0.903363	18.2778	4.83301	0.433613	0.363154
	63	Breaker	NC	213.821	0.0219008	9.9084e-05	11.1876	1120.3	796.061	404.034	76.7909	13.3474	248.134	89.91	88.1809	1.72915	23.364	135.119	3.39906	51.7329	77.6912	124.922	109.656	54.1987	214.148	6.2533	449.432	929.304	12.8284	4.23725	2.57291	33.0721	11.926	0.655804	0.231119
	76	Ripe	NC	205.626	0.00127606	5.77074e-06	10.1448	1371.5	1111.6	123.79	66.8493	7.96499	165.642	97.8853	97.4118	0.473504	23.7514	4.23095	4.03091	54.3834	75.5784	105.831	107.264	55.1253	232.692	6.35601	110.386	1005.78	11.5394	3.57827	1.27345	23.1558	13.1249	0.676912	0.236677
Eggplant	0	Ovary	C	0.270692	0.792193	0.201011	12.0679	178.114	206.618	134.003	51.2569	93.2712	290.158	25.1909	12.7671	11.9992	72.5403	26.2625	3.69941	73.2078	158.647	288.162	96.4758	33.4203	95.6455	30.8656	75.0854	337.66	19.8319	7.54618	3.3838	17.2767	6.94361	1.09836	0.384839
	4	Early growth	C	1.29066	1.86515	0.208239	9.43656	361.746	351.618	70.5099	31.1629	81.3254	298.172	20.9967	16.2011	4.79556	85.2795	21.4859	3.43571	66.2238	139.586	346.098	87.9498	41.0403	122.525	25.4428	67.5257	402.435	20.391	6.5353	5.9603	13.0019	5.18554	1.08941	0.697462
	7	Early growth	C	3.9952	3.51534	0.209564	9.37429	560.928	498.45	104.182	24.4913	75.1059	426.499	23.8427	19.572	4.39961	83.318	35.7548	3.35047	63.9152	118.66	318.869	74.7831	34.6622	120.703	29.8394	76.8036	363.005	21.7868	6.70536	7.78608	19.6084	6.33806	1.04065	0.822555
	10	Growth	C	13.6664	6.53065	0.207962	7.12436	861.068	719.681	41.7293	17.5242	126.378	394.95	19.3442	11.7657	7.57851	82.839	17.8643	3.30363	68.5637	137.726	379.719	82.2215	35.6679	138.087	20.1498	92.0134	472.336	14.8039	5.2111	3.3461	12.2001	3.90873	1.05318	0.856565
	15	Growth	C	59.7008	17.1053	0.196904	7.60362	1220.3	873.873	93.118	39.7385	104.962	288.481	12.9619	5.95434	7.14906	64.4537	45.2162	3.07677	72.3783	144.673	512.688	105.844	47.6107	162.181	17.2111	213.41	580.041	11.7883	3.94619	4.28104	7.42185	2.18277	0.717748	0.547912
	18	Growth	C	194.908	28.0471	0.182428	7.06221	1265.61	805.498	80.6574	21.1063	96.9123	336.835	11.4017	4.92438	6.47732	53.8567	20.6071	2.92233	67.5661	145.012	636.01	153.305	69.4494	207.302	17.2515	117.47	756.213	9.65387	3.67571	1.80908	4.77212	1.303	0.714622	0.502845
	21	Growth	C	282.192	41.1044	0.159686	6.61755	1501.49	984.23	89.7353	23.2375	119.008	308.129	10.0119	6.38821	3.52883	48.1246	45.1373	3.22416	68.5065	142.732	638.458	151.281	58.3483	264.04	15.0023	180.162	821.082	8.36149	3.66925	2.19129	3.52568	0.904187	0.628795	0.432525
	25	Growth	C	418.645	52.753	0.117345	6.72594	1436.09	883.531	88.3427	31.945	107.786	292.577	8.69917	2.82487	5.8743	38.8471	13.9472	3.01179	65.3295	136.196	653.791	166.976	59.9572	285.812	15.8455	129.592	828.965	6.56765	2.96044	1.57656	2.41616	0.669682	0.560918	0.362188
	30	Maturation	C	681.325	43.394	0.0619341	6.37958	1426.73	814.39	70.647	19.2419	143.921	405.28	9.82868	3.12294	6.70573	32.8166	18.6801	2.74224	65.1219	127.946	680.314	195.639	65.2297	356.605	16.9836	152.436	982.935	5.67766	2.9925	0.677429	2.28346	0.678812	0.532873	0.361779
	40	Breaker	C	1005.36	8.91575	0.00950373	5.59242	1390.1	836.51	24.0804	62.749	157.451	511.576	9.05253	1.52875	7.52378	13.2705	11.4495	2.35558	62.2559	97.8937	593.039	187.968	57.8923	362.526	8.2484	102.29	1160.49	3.53555	3.36279	0.240221	1.79691	0.576069	0.421233	0.174426
	59	Ripe	C	1135.46	0.158783	0.000161951	5.44663	1421.72	921.085	32.5961	117.82	80.6091	424.474	8.7034	2.67721	5.91437	8.06859	6.37395	3.96586	65.657	67.2856	444.38	181.876	56.3161	330.591	6.46492	74.9082	916.658	1.82439	2.99584	0.274906	2.34965	0.553316	0.49335	0.163336
Kiwi	0	Ovary	C	0.40104	0.0855973	0.0482145	13.9999	41.3318	43.8636	71.7655	32.4606	271.587	47.1797	12.6162	9.29675	3.31943	65.0892	126.204	4.91603	24.5637	86.9708	166.755	301.855	25.1884	43.5707	12.003	58.6353	1125.8	13.6435	3.18609	0.91364	11.9629	14.9106	0.739408	0.283387
	13	Early growth	C	3.259	0.324911	0.0801779	10.5263	194.206	157.117	65.8342	17.0646	69.1698	78.7419	67.3446	67.3446	0	67.1471	192.965	6.7222	41.1253	86.2728	326.562	79.569	35.4105	117.484	7.75746	177.356	466.098
	26	Growth	C	14.5364	1.24688	0.0940314	7.67271	456.508	49.4989	24.5718	16.4513	117.287	76.1795	156.296	156.296	0	38.8705	88.2949	8.48214	54.0326	82.9606	510.309	134.741	50.1099	200.345	8.02223	169.73	843.616	13.9024	2.25302	2.39662	12.0866	7.76939	0.700399	0.243581
	39	Growth	C	38.6316	1.85075	0.051776	6.99333	562.338	15.5031	29.1203	42.574	202.133	85.8645	199.099	196.473	2.62561	24.3915	76.5663	12.7655	47.0168	65.7749	547.825	152.57	52.3438	216.524	8.52711	219.459	907.344	8.16034	1.18507	1.68364	7.23929	4.3876	0.489242	0
	55	Growth	C	58.14	0.692912	0.0124867	7.83038	509.432	20.1204	29.9975	63.7198	421.518	75.7489	139.955	139.955	0	19.8771	297.491	13.0358	44.3907	60.3236	542.163	190.444	46.805	222.879	7.60815	447.358	901.09
	76	Growth	C	70.5312	0.489247	0.00736479	10.1853	321.231	0.931502	29.8071	147.343	204.167	46.8866	91.4221	91.4221	0	11.2846	994.386	7.32971	26.9831	35.3783	377.428	118.578	28.8029	154.606	4.44564	420.4	418.314	5.56995	1.06066	3.00372	4.02274	8.02312	0.222723	0
	95	Growth	C	78.2836	0.506968	0.00666545	11.3145	203.417	26.998	22.4627	225.604	196.257	37.7876	64.6647	64.6647	0	10.7942	1347.86	5.49127	20.5433	27.7331	280.661	90.4089	25.3195	98.3969	3.93078	285.27	331.818	4.32385	0.808474	2.78789	2.89327	6.45146	0.164576	0
	118	Maturation	C	92.6979	0.369854	0.00428054	14.2708	174.649	100.259	45.1396	274.062	116.097	36.7667	44.2852	44.2852	0	10.5119	1487.29	5.24186	16.5052	21.5182	202.553	72.9238	22.1854	77.6014	2.54555	300.593	277.602
	147	Maturation	C	92.732	0.157969	0.00168316	15.2388	358.655	290.402	58.856	270.868	98.8023	27.7266	36.0845	36.0845	0	9.44628	1301.04	5.35461	16.4951	20.7835	177.321	73.7302	22.0186	83.7687	2.3714	437.24	261.775
	179	Maturation	C	99.6348	0.0469723	0.000485148	15.8878	799.161	616.141	178.954	256.934	131.71	21.0585	34.6343	34.6343	0	11.3	497.321	9.33143	30.8653	37.1538	258.001	133.768	29.5656	168.182	4.37882	936.792	491.595
	206	Maturation	C	92.4006	0.0156384	0.000160242	15.8189	1049.47	698.847	224.387	239.671	150.124	21.5856	31.77	31.77	0	12.3904	77.0845	16.4404	49.8179	60.3011	321.168	241.697	48.5032	282.711	6.17316	464.013	835.897
	222	Ripe	C	106.101	0.00805645	8.23977e-05	16.194	1007.65	655.037	193.84	225.291	156.165	17.1688	33.0197	33.0197	0	10.0195	24.7514	16.3206	46.0414	53.2714	257.194	243.195	53.6312	273.825	6.66272	260.873	964.729	2.31058	0.364699	1.48414	2.3194	4.90556	0.0964096	0
Cucumber	-2	Ovary	NC	1.38307	0.500939	0.162659	6.75663	144.54	184.758	38.541	29.8737	482.65	208.046	27.8189	21.0647	6.75422	145.963	175.502	8.65367	37.1303	87.701	170.631	49.0897	30.0756	62.0849	5.78061	41.9095	233.151
	0	Ovary	NC	1.96363	0.983731	0.218087	6.37238	191.434	242.887	29.0499	26.2621	479.543	221.087	32.1623	23.7004	8.46187	142.431	101.799	10.4793	38.1041	92.2272	186.194	50.9572	30.235	83.2855	8.42643	47.7865	298.774	44.7996	4.50308	2.6089	30.4605	51.1849	0.741419	1.4725
	2	Early growth	NC	3.24475	1.92548	0.263174	6.04518	214.013	264.549	21.8926	29.0219	488.88	256.36	32.0755	23.7817	8.2938	144.802	89.202	10.6585	40.0779	99.2187	225.639	61.1	35.4863	103.671	10.972	51.2633	322.541	34.9746	3.51923	2.41296	23.5765	38.6329	0	1.16709
	5	Early growth	NC	9.122	5.20049	0.301926	4.85397	684.654	618.957	2.17373	41.4427	447.81	369.727	22.8937	15.2272	7.66646	105.996	13.5896	10.4299	41.8651	87.1327	352.568	94.6174	52.7096	124.95	9.4958	113.346	507.166	26.7495	2.70421	2.44228	17.7195	27.2155	0	0.910708
	8	Early growth	NC	53.1333	13.4863	0.310413	4.583	1054.31	845.536	3.94036	43.4907	355.24	422.089	14.1746	9.01887	5.15574	54.6718	2.90443	14.9832	40.1957	68.9008	460.983	115.912	66.4083	140.807	7.3477	129.711	944.921	13.8695	1.46988	1.92121	9.0272	10.7804	0	0.61119
	12	Growth	NC	143.44	40.0613	0.278753	3.97303	1242.38	991.346	4.00175	12.6503	371.786	596.886	15.1563	12.0269	3.12946	50.0987	1.8637	13.58	36.531	61.709	503.763	118.526	70.4583	146.111	8.40077	128.35	815.314	12.5567	1.24518	1.95601	7.81981	9.13489	0	0.609603
	14	Growth	NC	232.794	58.2808	0.240612	3.70326	1275.25	1043.42	0	21.8494	396.415	630.293	13.6675	10.157	3.51053	39.1351	1.23986	15.0411	35.9816	57.2155	523.42	122.202	76.7605	141.463	9.13816	127.052	875.768	7.87143	0.922337	1.51846	4.97924	2.74898	0	0.761725
	18	Growth	NC	516.73	68.024	0.132384	3.81356	1074.88	906.321	3.13231	26.8703	378.05	606.645	10.0316	8.72645	1.30515	30.8159	1.36627	15.486	32.2221	50.1414	538.646	126.286	76.7827	143.79	7.75746	131.685	873.41	8.8844	1.2627	1.03779	5.96451	3.03322	0	0
	25	Maturation	NC	765.905	15.2298	0.0191352	2.92144	1130.85	972.986	0.947426	29.2101	518.296	876.631	9.40055	9.40055	0	22.1519	0	15.2006	29.2245	44.5623	418.228	120.424	71.5837	149.401	4.5178	124.375	801.333	8.39104	1.21731	0.255567	5.27971	2.78338	0	0
	29	Ripe	NC	864.098	4.27362	0.00514455	2.91416	1285.08	1101.67	0	17.2936	528.246	915.775	9.0474	7.82712	1.22028	22.234	3.7171	15.7668	32.7489	52.0213	324.586	134.611	73.3252	183.116	9.63161	122.458	945.258	8.46454	1.48969	0	4.27041	2.03271	0	0
Apple	2	Early growth	C	0.0435545	0.071724	0.0530682	24.4147	112.098	107.547	190.896	6.80919	235.083	320.662	8.84032	7.99672	0.8436	48.2343	134.821	10.8891	40.8576	243.652	129.57	135.033	29.2349	47.2255	14.9283	150.415	672.994	21.7236	2.94992	2.72896	30.6725	29.9677	1.85352	0.411291
	16	Early growth	C	0.227538	0.153155	0.0536333	17.8287	98.7883	117.48	21.1117	17.8023	419.238	287.423	14.1966	9.57692	5.37548	47.1631	56.2266	13.6922	47.5153	321.617	196.977	81.0469	28.031	74.0085	13.6154	90.3872	672.71	16.0987	1.9034	2.12789	24.6114	17.8649	1.02404	0.363854
	32	Early growth	C	3.79425	0.357315	0.0531625	11.9692	430.55	449.048	27.0956	14.6263	1014.14	419.18	9.109	5.39524	2.99978	21.8744	49.9931	22.6281	64.662	437.184	424.404	98.1626	47.5162	131.175	11.0168	140.635	1004.25	11.1974	1.08557	1.54107	19.4173	9.70967	0.555601	0.21167
	45	Early growth	C	11.9695	0.688109	0.0517131	11.7019	636.9	673.766	50.6325	4.5156	1113.2	296.643	4.164	2.48778	1.67622	9.40395	84.6603	22.36	55.0019	417.561	438.178	99.4632	59.4629	145.708	9.60414	156.993	1092.41	6.64857	0.68927	0.857871	12.2206	4.95019	0.3622	0
	63	Growth	C	35.3432	1.53235	0.047065	12.6948	626.602	1045.61	105.3	2.68825	1219.83	236.517	9.3061	10.9536	0	4.12573	415.116	22.2666	43.6822	335.962	431.242	102.241	65.232	165.515	9.73407	604.277	1020.47	4.5672	0.776402	0.319575	7.40033	3.08329	0.332859	0
	80	Growth	C	76.8196	2.60274	0.0384077	14.2626	502.087	1342.44	119.295	1.39435	755.08	136.361	6.99353	6.86524	0.586638	3.0218	621.851	17.0163	28.9189	226.408	357.908	80.9735	48.1181	148.248	11.1745	734.157	731.764	3.56984	0.740464	0.381342	5.27043	2.23745	0.275089	0
	94	Growth	C	105.64	3.07692	0.028391	15.2145	406.02	1383.97	112.786	1.82639	570.109	103.866	6.13371	4.96894	1.16477	4.64503	653.388	13.9707	27.3619	194.712	315.357	71.0519	46.0146	91.9071	11.2201	780.231	553.296	3.13017	0.643483	0.105401	4.66115	1.64769	0.217918	0
	108	Growth	C	146.865	2.71964	0.0181443	15.5499	375.686	1508.91	209.62	1.26653	581.13	82.5002	6.35001	3.84132	4.24746	4.44815	672.058	17.8236	27.1334	191.642	316.441	77.6039	40.3711	108.714	7.85189	853.932	460.538	3.18732	0.604573	0.0734402	4.57333	1.25125	0.180081	0
	122	Maturation	C	175.405	1.85513	0.0101861	16.948	316.432	1502.98	251.538	2.102	531.053	68.6314	7.24601	2.27095	4.97505	4.03124	683.334	16.8603	26.2767	180.861	293.834	83.8288	33.0679	121.546	8.36308	852.315	373.696	2.50211	0.396928	0	3.86026	1.20362	0.172998	0
	136	Maturation	C	205.57	1.05662	0.00522524	17.3968	417.84	1670.62	322.574	0.906956	468.795	59.5096	19.2405	5.19352	14.0469	3.56295	585.505	18.8861	27.2042	188.328	262.692	90.8096	25.7835	137.387	5.17389	899.229	466.953	1.91997	0.22528	0	3.59044	1.71097	0.227822	0
	147	Maturation	C	218.375	0.629042	0.00297672	17.6412	420.83	1631.22	336.743	1.6167	503.041	48.8187	4.88652	1.45487	3.43164	3.35057	492.91	21.0387	30.1825	201.913	244.075	104.203	23.5907	150.467	4.25913	852.713	542.719	1.95673	0.25453	0	3.75137	1.86776	0.245514	0
	157	Ripe	C	212.505	0.379523	0.00175486	18.25	382.313	1618.78	499.877	2.06343	409.292	42.657	2.13054	1.86819	0.262353	4.2774	370.636	27.4424	40.7934	258.839	294.722	140.424	26.8473	187.173	3.22824	997.51	323.238	2.58506	0.476826	0	4.36796	1.05424	0.167159	0
Peach	22	Early growth	C	0.04327	0.0139394	0.0876424	16.092	96.896	133.098	93.8499	42.7745	163.233	385.911	9.27638	8.73532	0.541063	67.8426	116.13	14.8597	56.6844	281.157	204.881	55.6493	21.1208	106.141	9.29119	96.667	411.66	31.6893	4.52476	4.22341	46.1112	26.0496	1.47597	0.481077
	24	Early growth	C	0.0827241	0.0185592	0.0970225	17.3757	205.947	223.344	85.9241	29.1988	160.995	319.006	13.3729	10.9835	2.38931	56.4769	168.005	14.3044	57.6322	272.142	208.506	63.7894	22.0746	102.494	13.9915	115.894		27.0808	3.95575	3.48727	39.4216	22.1385	1.27773	0
	41	Early growth	C	1.95454	0.35838	0.174787	15.5034	574.438	582.889	68.2572	21.7043	234.463	141.309	7.48447	7.01597	0.468496	29.0839	320.093	19.279	67.1029	353.924	322.716	86.9758	28.9111	133.003	13.0333	337.826	327.736	14.6767	2.67477	1.306	21.879	11.5826	0.798128	0
	56	Growth	C	19.3606	1.78081	0.090161	11.525	891.204	593.112	85.7906	2.42651	391.325	189.874	2.78606	2.20541	0.580653	22.7176	317.28	20.6088	68.2062	405.357	496.934	128.5	60.0777	169.207	13.8532	435.929	670.602	8.7519	2.15476	0.718322	12.8969	5.6409	0.641783	0
	70	Growth	C	41.7197	1.14457	0.0302892	11.7094	889.205	516.944	332.326	20.8502	380.601	194.936	4.81827	4.53692	0.28135	10.0495	117.69	21.1566	61.595	388.304	522.926	141.2	67.1958	178.595	23.7818	245.582	648.823	5.52507	1.41356	0.943382	8.81904	4.2129	0.432316	0
	86	Growth	C	63.6028	3.54386	0.0495952	11.5411	784.789	593.131	503.397	140.329	327.505	209.744	0.313776	0	0.313776	6.81799	4.60744	29.2609	67.6742	417.765	511.883	155.177	64.6446	204.074	23.988	106.585	756.594	3.88038	0.859411	1.65563	5.39873	1.94145	0.314462	0
	98	Growth	C	136.792	6.04028	0.0463789	12.0332	588.476	503.18	815.299	98.4268	204.068	161.454	0.136068	0.0577373	0.0783311	8.64329	2.59648	34.9723	68.8134	436.729	457.259	164.74	63.2406	205.042	28.6558	133.677	735.727	4.7771	0.692189	1.97225	6.84828	2.60945	0.228677	0
	106	Maturation	C	178.974	6.08202	0.0337912	13.4853	659.282	559.577	903.548	111.62	221.682	176.757	0.163171	0.0577373	0.105434	9.71982	2.98216	34.8572	69.5087	426.462	377.934	160.894	59.5753	239.697	17.8287	145.149	670.272	3.9749	0.463132	1.88434	4.64854	1.77069	0.162976	0
	122	Maturation	C	247.505	2.74633	0.0108831	14.7115	629.343	549.859	1241.65	105.025	229.863	167.104	0.891469	0.449023	0.523078	10.8174	2.25839	41.4338	76.8873	460.907	292.519	165.458	46.9015	321.083	17.9466	121.539	648.179	4.34517	0.416499	0.89691	5.97021	2.25685	0	0
	133	Ripe	C	276.023	1.10458	0.00405416	15.8166	459.91	527.175	1717.07	27.5905	191.23	119.089	1.40376	1.12538	0.278386	7.55975	3.12252	32.0472	63.6854	369.511	210.554	130.075	34.2571	283.391	13.5797	138.537	703.703	3.01734	0.339897	0	4.58371	1.16209	0	0
Clementine	23	Early growth	NC	0.06058	0.0124323	0.028513	31	5.63177	0	28.2237	0	28.57	111.784	25.5869	23.4011	2.18573	42.7428	10.8415
	30	Early growth	NC	0.2077	0.0165718	0.0308688	31.3284	4.4826	0	27.8785	0	21.6247	153.781	31.2278	27.5482	3.67956	41.2533	7.42997	9.40025	543.796	184.102	136.449	39.3606	23.2364	54.0796	5.27136	531.815	273.431	12.7931	1.32399	1.92371	13.9265	10.6871	0.26962	0.43202
	50	Early growth	NC	2.04971	0.0374964	0.0357204	29.9262	144.061	0	24.3593	0	10.7464	163.2	22.215	21.1472	1.06776	32.3509	6.8557	11.1924	640.161	276.612	240.177	56.5149	32.8068	81.4149	3.71352	621.916	342.095	12.3006	1.40806	1.71167	13.0618	10.0933	0.251033	0.374467
	63	Early growth	NC	2.41964	0.0633656	0.0374715	28.3507	189.467	0	44.918	0	11.8446	148.197	17.5337	16.4277	1.10603	30.3709	20.8204	12.3383	464.378	300.972	280.379	65.1866	39.7559	89.1594	7.36452	490.027	379.332	11.4824	1.39769	1.59966	12.3882	9.20503	0.238324	0.333818
	77	Early growth	NC	3.58767	0.110423	0.0383617	26.0799	205.575	31.5511	93.8975	51.0992	22.5051	127.63	30.4465	27.7098	2.73664	33.9719	53.2714	12.744	465.524	292.274	265.428	66.4325	40.4943	81.0917	8.16507	481.659	342.125	10.5363	1.35456	1.56201	11.9481	8.19337	0.229898	0.293553
	97	Early growth	NC	6.84894	0.236449	0.0381209	20.7453	189.777	127.228	195.278	193.054	76.7053	126.726	37.0624	34.3508	2.71159	25.8882	17.1946	15.3539	284.781	361.056	336.982	90.0352	51.6703	137.144	16.1614	302.527	445.411	9.53963	1.19887	1.63984	11.8609	6.84666	0	0
	119	Growth	NC	12.327	0.500228	0.0356515	17.4088	247.004	204.459	275.502	288.109	78.8898	117.008	29.6601	29.6601	0	17.5684	5.63063	17.2209	207.39	421.01	364.277	108.51	55.6508	237.403	8.64657	220.416	659.749	7.41328	0.513661	1.71238	10.7249	4.51884	0	0
	139	Growth	NC	26.894	0.842298	0.0307546	14.3006	331.439	306.098	432.571	349.084	56.1339	139.896	22.3294	22.3294	0	12.9552	1.14413	20.083	133.54	510.912	395.316	127.469	64.9905	349.32	12.8992	151.931	581.207	6.83046	0	1.88336	8.96043	2.92547	0	0
	160	Growth	NC	49.8029	1.0921	0.0226547	11.3777	653.939	634.793	1010.15	447.188	100.829	132.759	14.5688	14.5688	0	9.52453	5.37094	16.4436	68.0032	432.224	290.571	67.6081	45.9232	228.708	16.5837	98.2625	464.112	4.11268	0	2.04405	5.47727	2.23327	0	0
	190	Maturation	NC	76.4376	0.70125	0.00898711	10.9015	592.26	633.802	1262.87	207.013	138.894	116.076	14.3047	14.3047	0	10.8241	8.59733	20.043	63.9961	384.974	286.561	78.0236	45.3201	247.279	17.5234	86.3384		4.25619	0	2.58051	4.33448	3.40568	0	0
	218	Maturation	NC	87.2988	-0.0632275	-0.00072873	11.1885	677.133	702.384	1289.02	158.11	129.92	127.605	14.8604	14.8604	0	9.07826	3.97526	18.4084	61.8583	333.616	275.489	70.7651	40.6731	235.412	13.7923	79.6806		1.8305	0	2.54005	1.71927	5.38652	0	0
	253	Ripe	NC	72.0584	-0.648784	-0.00899541	11.7045	695.147	720.122	1164.53	91.9024	87.0927	115.769	15.9827	15.9827	0	7.77163	3.55481	19.305	66.4207	266.626	279.584	75.5671	41.0265	186.32	17.116	96.3715	461.17	3.62552	0	2.83096	4.23918	3.67004	0	0
Grape	4	Early growth	NC	0.01595	0.00184862	0.0916565	10.9221	26.9654	27.5575	35.1261	12.1985	76.2155	148.297	38.0233	34.4544	2.85519	71.6583	8.30034	11.4518	45.9141	81.7373	226.49	58.1639	31.0828	68.6324	11.1387	43.3478	242.699	22.7834	2.60452	4.16263	30.0705	15.2489	0.783271	0.677366
	8	Early growth	NC	0.0509	0.0054021	0.161394	8.96198	44.9389	47.033	52.8635	5.62618	157.216	123.315	56.3703	53.9769	2.39339	63.7108	12.0623	10.9522	41.2858	78.4455	256.145	59.0101	34.5173	78.467	7.21915	46.9248	252.211	22.3456	2.78804	4.22866	29.4175	15.0861	0.786493	0.744882
	14	Growth	NC	0.0904	0.0225126	0.209223	8.27352	114.383	37.8504	45.9428	9.59776	279.692	93.2995	60.9218	58.2593	2.66252	57.7515	8.32664	11.7358	41.9042	78.7751	255.751	69.5489	42.3837	70.0391	8.82037	53.1044	292.898	17.435	2.4777	3.33189	22.6078	11.8103	0.628791	0.723499
	21	Growth	NC	0.393	0.0462517	0.124687	6.84553	169.09	33.7661	139.793	21.816	716.876	70.8611	27.7355	25.5376	2.1979	31.7975	8.67357	17.0756	49.3368	101.32	294.366	119.959	68.5907	116.05	9.3143	72.8994	512.599	10.7825	2.17045	3.04743	13.6818	7.48795	0.471405	0.806065
	28	Growth	NC	0.5706	0.0185762	0.0305177	6.25343	194.053	18.5852	87.1554	29.3826	970.107	55.2298	31.3396	28.8112	2.02271	22.5887	4.31855	18.5805	51.7163	111.406	295.062	130.242	74.0365	143.015	10.9691	69.7232	574.017	9.80047	2.08446	2.15071	11.5352	6.52321	0.39571	0.915432
	35	Growth	NC	0.7448	0.00468426	0.00692322	6.77444	104.184	17.1543	134.782	40.5718	1135.26	48.8907	22.8685	21.5567	1.31183	23.2872	11.5654	17.0852	46.111	107.926	221.033	122.871	57.5848	176.567	8.46588	69.6777	591.06	8.25345	1.75504	1.13435	8.75539	4.98732	0.301908	0.873275
	42	Growth	NC	0.7252	0.00521494	0.00738106	7.15923	173.257	31.2923	66.5015	36.5219	1389.83	39.9411	18.5613	16.5412	2.02008	18.0703	2.29939	14.3343	38.6704	96.6828	140.377	110.149	49.6702	175.692	7.05935	45.0749	521.821	4.28262	1.26475	1.40981	3.85265	2.43939	0.206635	0.837427
	49	Growth	NC	0.6715	0.0128726	0.0168088	7.55885	214.63	61.4858	73.0922	44.9907	1559.5	30.374	12.1657	11.3847	0.781009	17.5268	3.78412	18.9845	50.3978	128.623	170.882	149.426	64.9448	250.899	11.0272	68.7175	558.594	3.88687	1.07049	1.4826	3.22371	1.96496	0.191346	0.790864
	56	Growth	NC	0.94905	0.0246868	0.0274944	10.915	861.652	637.228	68.537	26.1397	932.868	35.5305	7.60361	6.93591	0.6677	16.2234	0.196116	17.5187	53.7403	159.794	125.572	140.689	57.1741	212.95	10.0925	70.6954	593.93	3.15828	0.702188	1.23848	2.74443	1.50127	0.148821	0.528125
	63	Veraison	NC	1.09221	0.0260497	0.0239878	14.788	1518.99	1270.77	191.947	13.0411	349.578	30.0905	1.52935	1.52935	0	14.6627	0.305022	14.0567	45.3026	132.726	103.819	124.062	52.9794	193.224	7.42089	60.7003	455.369	3.6131	0.45102	1.47004	4.08333	2.14896	0.139758	0.374314
	69	Maturation	NC	1.2348	0.0163766	0.0134756	16.9835	1602.45	1337.81	154.14	11.9523	243.505	39.9366	2.74412	2.61686	0.290093	13.1413	0.994748	14.6111	48.5477	151.5	100.33	116.757	51.0081	206.715	9.4455	80.2218	525.557	3.13279	0.465819	1.13588	3.16163	1.4953	0.133204	0.284928
	77	Maturation	NC	1.2153	0.00563363	0.00433981	23.1516	1829.8	1449.43	221.759	13.5431	117.919	28.2155	2.91576	2.62931	0.286448	10.7693	1.42286	14.1938	48.5534	159.963	100.26	109.744	49.5662	216.232	9.61362	94.5488	504.695	2.53856	0.394327	0.934972	2.48992	1.05742	0.114877	0.181601
	84	Maturation	NC	1.2848	0.00185852	0.0014057	23.1865	1839.08	1485.79	282.916	15.0637	84.2436	34.1896	1.90471	1.84688	0.228101	10.3822	1.45543	12.9361	45.8459	146.963	94.9158	102.446	49.5584	193.463	9.422	94.0392	518.546	3.18392	0.391536	1.0692	3.52578	1.53606	0.127909	0.146639
	91	Maturation	NC	1.4488	0.00058194	0.000437601	22.5902	1888.92	1545.04	285.516	10.2032	88.086	31.1577	2.05775	1.958	0.0997481	10.4471	0.7588	12.9382	47.8488	153.743	89.4029	98.5383	48.9099	159.892	10.5011	98.0642	601.308	3.41836	0.42735	1.13451	3.86959	1.62055	0.136706	0.13072
	98	Maturation	NC	1.2509	0.000179237	0.000134538	23.6352	1757.25	1486.77	228.092	10.0287	51.6515	31.4822	2.1593	2.06997	0.341047	8.75558	0.680355	13.4305	49.7888	162.566	97.8441	105.8	52.3799	165.015	11.0014	114.417	631.733	3.11265	0.427108	1.04417	3.56701	1.40637	0.125974	0.124207
	105	Ripe	NC	1.4021	5.49244e-05	4.12044e-05	24.5061	1676.76	1400.85	244.824	11.7669	55.1187	34.2562	1.97795	1.71221	0.265744	9.29036	1.11576	12.662	47.5586	156.472	86.6515	101.536	48.0225	135.957	10.9961	115.034	640.848	2.59436	0.419214	0.886047	3.0166	1.08012	0.106012	0.147562

## Sheet: S7-Total protein data
Supplementary data
Title: Biomass composition explains fruit growth rate and discriminates climacteric from non-climacteric species
Authors: Léa Roch, Sylvain Prigent, Holger Klose, Coffi Belmys Cakpo, Bertrand Beauvoit, Catherine Deborde, Laetitia Fouillen, Pierre van Delft, Daniel Jacob, Björn Usadel, Zhanwu Dai, Michel Génard, Gilles Vercambre, Sophie Colombié, Annick Moing, Yves Gibon
Table S7. Total protein data of 87 fruit species from USDA food database (https://ndb.nal.usda.gov/ndb/nutrients/index). Total protein content and water content were extracted from the database and used to calculate protein content on a dry weight basis.
USDA food database ID	Fruit name	Species type (t, tree; h, herbaceous; v, vines)	Total proteins (g per 100 gDW)
9427	Abiyuch	t	7.46269
9003	Apples_with_skin	t	1.80055
9021	Apricots	t	10.2564
9040	Bananas	h	4.34436
9042	Blackberries	v	11.73
9050	Blueberries	t	4.68651
9059	Breadfruit	t	3.64566
9060	Carambola_starfruit	t	12.065
9061	Carissa_natal_plum	t	3.15856
11149	Chayote_fruit	h	14.236
9062	Cherimoya	t	7.61766
9063	Cherries_sour_red	t	7.20981
9070	Cherries_sweet	t	5.97183
9433	Clementines	t	6.33383
9077	Crabapples	t	1.89934
9078	Cranberries	t	3.62776
11205	Cucumber_with peel	h	13.627
9083	Currants_european_black	t	7.76053
9084	Currants_red_and_white	t	8.72274
9087	Dates_deglet_noor	t	3.08292
9421	Dates_medjool	t	2.30046
9422	Durian	t	4.1988
11209	Eggplant	h	12.727
9088	Elderberries	t	3.26733
9334	Feijoa	t	4.24641
9089	Figs	t	3.59023
9107	Gooseberries	t	7.25474
9112	Grapefruit_pinkandred_allareas	t	6.44891
9132	Grapes_redorgreen_European	v	3.6999
9138	Groundcherries_cape_gooseberries_or_poha	h	13.0137
9139	Guavas_common	t	13.2812
9451	Horned_melon_Kiwano	h	16.1378
9144	Jackfruit	t	6.48078
9145	Java_plum_jambolan	t	4.26793
9148	Kiwifruit_green	v	6.73361
9520	Kiwifruit_ZESPRI_SunGold	v	5.80866
9149	Kumquats	t	9.81723
9150	Lemons_without_peel	t	9.98185
9159	Limes	t	5.96252
9164	Litchis	t	4.55044
9172	Longans	t	7.5942
9174	Loquats	t	3.24039
9175	Mammy_apple_mamey	t	3.62319
9176	Mangos	t	4.95768
9181	Melons_cantaloupe	h	8.52792
9183	Melons_casaba	h	13.6196
9184	Melons_honeydew	h	5.30452
9190	Mulberries	t	11.6883
9191	Nectarines	t	8.5415
9192	Oheloberries	t	4.93506
11278	Okra	h	18.522
9202	Oranges_navels_Includes_foods_for_USDA's_Food_Distribution_Program	t	6.4861
9226	Papayas	t	3.93635
9231	Passion_fruit_granadilla_purple	v	8.12708
9236	Peaches_yellow	t	8.1761
9252	Pears	t	2.24439
9340	Pears_asian	t	4.25532
11819	Peppers_hotchili_red	h	15.609
11979	Peppers_jalapeno	h	10.951
11333	Peppers_sweet_green	h	14.075
11821	Peppers_sweet_red	h	12.709
9263	Persimmons_japanese	t	2.94715
9265	Persimmons_native	t	2.24719
9266	Pineapple_all_varieties	h	3.85714
9276	Pitanga_surinam_cherry	t	8.70511
9542	Plantains_green	h	3.21337
9277	Plantains_yellow	h	3.73563
9279	Plums	t	5.4816
9286	Pomegranates	t	7.56683
9287	Prickly_pears	t	5.86345
9295	Pummelo	t	6.97248
11422	Pumpkin	h	11.905
9296	Quinces	t	2.46914
9302	Raspberries	v	8.42105
9428	Rowal	t	8.04196
9313	Sapodilla	t	2
9314	Sapote_mamey	t	4.12753
9315	Soursop	t	5.30786
11641	Squash_summer_all varieties	h	22.575
11485	Squash_winter_butternut	h	7.358
9316	Strawberries	h	7.40331
9321	Sugar_apples_sweetsop	t	7.69518
9322	Tamarinds	t	4.08163
9218	Tangerines_mandarin_oranges	t	5.4619
11954	Tomatillos	h	11.47
11529	Tomatoes_red_ripe_year round avg	h	16.058
9326	Watermelon	h	7.1345

## Sheet: S8-Compound data in %DW
Supplementary data
Title: Biomass composition explains fruit growth rate and discriminates climacteric from non-climacteric species
Authors: Léa Roch, Sylvain Prigent, Holger Klose, Coffi Belmys Cakpo, Bertrand Beauvoit, Catherine Deborde, Laetitia Fouillen, Pierre van Delft, Daniel Jacob, Björn Usadel, Zhanwu Dai, Michel Génard, Gilles Vercambre, Sophie Colombié, Annick Moing, Yves Gibon
Table S8: Average contents of major compounds expressed in % of dry weight in the eight fruit species for ten to sixteen stages of development
The table includes fruit growth parameters, major primary metabolite, starch, cellulose and total soluble protein contents measured by spectrophotometry, cell-wall monomers by HPAE-PAD and Total Lipids determined as FAMEs by GC-FID. All contents are expressed in %DW; the blue cells contain extrapolated data.
			Metabolites									Proteins	Starch	Cell-Wall monomers									Cellulose	Total Lipids determined as FAMEs
Species	DAA	Stage	Glucose	Fructose	Sucrose	Citrate	Malate	Total amino acids	Total ascorbate	Reduced ascorbate	Oxidized ascorbate	Total soluble proteins	Starch	Fucose	Rhamnose	Arabinose	Galactose	Xylose	Mannose	Galacturonate	Glucuronate	Glucose	Cellulose	C16:0	C18:0	C18:1 cis-9	C18:2 cis-9,12	C18:3 cis-9,12,15	C20:0	C24:0
Pepper	0	Ovary	2.91916	3.94599	8.22486	1.50813	1.7468	3.02667	0.760224	0.674856	0.0853675	6.733	4.63373	0.060572	1.31317	2.06967	2.8983	0.93499	0.402641	2.14405	0.194241	5.36707	5.11265	0.578663	0.112782	0.0862177	0.84644	0.233362	0.0382245	0.0439037
	5	Early growth	2.57544	2.98839	3.06211	1.53382	1.73054	4.70882	0.830483	0.742614	0.0878689	7.15715	2.80028	0.070696	1.51432	2.4568	3.8655	1.16168	0.530475	2.42299	0.263743	3.52411	9.09215	0.544203	0.135618	0.0499246	0.875161	0.255646	0.0427439	0.0425641
	9	Early growth	2.55145	2.3248	0.413091	0.516103	1.20516	1.84307	1.23558	1.15876	0.0768288	7.09871	0.9474	0.0518936	1.61715	1.98551	6.16529	1.12418	0.791465	2.01019	0.19156	3.62126	11.8279	0.531092	0.12361	0.0820889	0.71054	0.291073	0.0205556	0.0311976
	10	Growth	4.56797	3.83207	0.432122	0.447705	1.22687	2.57352	1.40888	1.31328	0.0955969	7.72536	1.5226	0.0555331	1.61834	1.75394	6.33023	1.16564	0.741779	3.01546	0.160655	3.84539	12.2885	0.581547	0.127042	0.108545	0.869952	0.403826	0.0208458	0.0339197
	15	Growth	10.6573	8.73646	0.415404	0.243552	1.60828	3.26565	1.17863	1.10023	0.078401	6.96238	0.27814	0.062653	1.62758	1.90062	8.42223	1.43265	0.859369	4.076	0.216402	3.17374	13.0005	0.427112	0.112199	0.0749592	0.665233	0.267874	0.017057	0.0232509
	20	Growth	14.8038	11.2718	0.368918	0.282067	1.92474	2.55419	1.26101	1.23325	0.0277597	5.58344	0.204821	0.0536112	1.39948	1.91908	8.99844	1.63505	1.03074	4.04734	0.177858	3.35402	15.5938	0.34115	0.110562	0.0592677	0.619817	0.202489	0.0161261	0.0208131
	30	Growth	18.0226	13.0652	0.493024	0.381736	1.53094	2.90444	1.48112	1.43302	0.0480979	4.47542	0.653275	0.0578563	1.266	1.81027	8.82528	1.84891	1.22458	4.37076	0.146365	4.21187	17.7556	0.252964	0.088163	0.0365973	0.558518	0.139004	0.01214	0.015246
	40	Maturation	19.9336	13.8054	2.13114	0.741682	1.36132	3.33814	1.61393	1.60515	0.0087774	3.66059	0.885248	0.0539979	1.04617	1.61886	7.80192	1.86907	1.03744	5.47519	0.115464	4.86545	16.3574	0.214865	0.0889134	0.0255165	0.512593	0.134566	0.0112901	0.0122983
	63	Breaker	20.1829	14.3418	13.8301	1.47534	0.178972	2.97761	1.77706	1.74695	0.030106	2.3364	2.43425	0.0557978	0.849248	1.16638	2.25054	1.64626	0.976423	4.15661	0.121401	8.09679	16.742	0.32895	0.119686	0.0726749	0.927493	0.332057	0.0170754	0.00782693
	76	Ripe	24.7084	20.0266	4.23732	1.28434	0.1068	1.9877	1.93807	1.92983	0.0082441	2.37514	0.0762231	0.06617	0.892757	1.13466	1.90661	1.61035	0.993115	4.51654	0.123395	1.98867	18.1197	0.295899	0.101072	0.0359701	0.649394	0.365437	0.0176249	0.00801514
Eggplant	0	Ovary	3.20882	3.72243	4.58693	0.984767	1.25065	3.4819	0.461846	0.252929	0.208916	7.25403	0.473134	0.0607283	1.20178	2.38177	5.19141	1.44839	0.602086	1.85648	0.599222	1.35271	6.08314	0.508537	0.213151	0.0955794	0.484516	0.193331	0.0285982	0.0130327
	4	Early growth	6.51707	6.33475	2.41355	0.598715	1.09047	3.57806	0.404455	0.32096	0.0834947	8.52795	0.387081	0.0563995	1.08713	2.09561	6.23517	1.32039	0.739365	2.37821	0.493945	1.21652	7.25011	0.522874	0.184597	0.168356	0.364631	0.144381	0.0283653	0.0236198
	7	Early growth	10.1055	8.98007	3.56614	0.470537	1.00708	5.11799	0.464341	0.38774	0.0766008	8.3318	0.644144	0.0550001	1.04923	1.78144	5.74462	1.12272	0.62446	2.34284	0.579299	1.38366	6.53975	0.558667	0.189401	0.219927	0.549908	0.176471	0.0270956	0.0278561
	10	Growth	15.5127	12.9658	1.42839	0.336682	1.69457	4.7394	0.365038	0.23309	0.131948	8.2839	0.321836	0.0542313	1.12554	2.06768	6.84086	1.23439	0.642579	2.68027	0.391186	1.65768	8.50942	0.379607	0.147193	0.0945144	0.342146	0.108831	0.027422	0.0290079
	15	Growth	21.9845	15.7437	3.18743	0.763471	1.4074	3.46177	0.242432	0.117961	0.124471	6.44537	0.814597	0.0505072	1.18816	2.17198	9.23637	1.58903	0.857736	3.14793	0.334135	3.84471	10.4498	0.302281	0.111465	0.120923	0.208142	0.060775	0.0186882	0.0185552
	18	Growth	22.8008	14.5119	2.7609	0.405502	1.29947	4.04203	0.210332	0.0975568	0.112775	5.38567	0.37125	0.0479719	1.10916	2.17706	11.4581	2.30157	1.25117	4.02373	0.334918	2.1163	13.6236	0.247549	0.103825	0.0510996	0.133832	0.0362794	0.0186068	0.017029
	21	Growth	27.0502	17.7319	3.07164	0.446448	1.59574	3.69755	0.187997	0.126557	0.0614399	4.81246	0.813175	0.0529266	1.1246	2.14283	11.5022	2.27118	1.05118	5.12501	0.291252	3.24573	14.7923	0.214409	0.103642	0.0618955	0.0988761	0.0251753	0.0163721	0.0146476
	25	Growth	25.872	15.9177	3.02397	0.613741	1.44527	3.51092	0.15824	0.0559635	0.102276	3.88471	0.251266	0.0494405	1.07245	2.04471	11.7784	2.50682	1.08016	5.5476	0.307623	2.33467	14.9343	0.16841	0.0836209	0.0445318	0.0677602	0.018646	0.0146048	0.0122656
	30	Maturation	25.7033	14.672	2.41825	0.369684	1.9298	4.86336	0.178621	0.0618686	0.116752	3.28166	0.336534	0.0450156	1.06904	1.92085	12.2563	2.93713	1.17515	6.9217	0.329718	2.74623	17.7082	0.145589	0.0845265	0.0191348	0.0640385	0.0189002	0.0138746	0.0122518
	40	Breaker	25.0436	15.0706	0.824272	1.20556	2.11122	6.13891	0.161281	0.0302861	0.130995	1.32705	0.206269	0.0386684	1.02199	1.46968	10.6839	2.82196	1.04297	7.03664	0.160134	1.84282	20.907	0.0906601	0.0949858	0.00678531	0.0503937	0.0160395	0.0109678	0.005907
	59	Ripe	25.6132	16.5943	1.11576	2.2636	1.08087	5.09369	0.156012	0.0530382	0.102974	0.806859	0.114831	0.0651022	1.07783	1.01016	8.00578	2.73051	1.01457	6.41676	0.125509	1.34952	16.5142	0.0467817	0.0846209	0.00776503	0.0658948	0.015406	0.0128455	0.00553144
Kiwi	0	Ovary	0.744618	0.790246	2.45653	0.623647	3.64164	0.566156	0.241972	0.184178	0.0577941	6.50892	2.27364	0.0806998	0.403237	1.30569	3.0042	4.53176	0.453784	0.845708	0.233025	1.05635	20.282	0.349853	0.0899948	0.0258068	0.335495	0.415155	0.0192522	0.00959701
	13	Early growth	3.49874	2.83063	2.2535	0.327852	0.927481	0.944903	1.33416	1.33416	0	6.71471	3.47637	0.110349	0.675113	1.29521	5.88322	1.19457	0.637941	2.28036	0.150602	3.19517	8.39704	0	0	0	0	0	0	0
	26	Growth	8.22427	0.891773	0.841094	0.31607	1.57267	0.914154	3.09638	3.09638	0	3.88705	1.59069	0.13924	0.886998	1.24549	9.19352	2.02287	0.902759	3.8887	0.155743	3.05779	15.1982	0.356492	0.0636391	0.0676953	0.338964	0.216323	0.0182365	0.00824896
	39	Growth	10.1309	0.279304	0.996789	0.817949	2.71035	1.03037	3.93804	3.89233	0.045714	2.43915	1.37939	0.209553	0.771827	0.987478	9.8694	2.29053	0.943005	4.20274	0.165544	3.95368	16.3463	0.209251	0.0334736	0.0475562	0.203023	0.122164	0.0127385	0
	55	Growth	9.17773	0.362488	1.02682	1.22421	5.65203	0.908987	2.77265	2.77265	0	1.98771	5.35947	0.213992	0.728718	0.905639	9.76738	2.85914	0.84322	4.32609	0.147704	8.05942	16.2337	0	0	0	0	0	0	0
	76	Growth	5.78718	0.0167819	1.0203	2.83082	2.73763	0.562639	1.81116	1.81116	0	1.12846	17.9145	0.120322	0.442955	0.531135	6.79959	1.78022	0.518901	3.0009	0.0863072	7.57376	7.53618	0.142827	0.0299595	0.0848435	0.112816	0.223388	0.00579911	0
	95	Growth	3.66467	0.486395	0.768897	4.3344	2.63156	0.453451	1.28107	1.28107	0	1.07942	24.2826	0.0901427	0.337239	0.416357	5.05628	1.35731	0.456145	1.90988	0.0763118	5.13931	5.9779	0.110874	0.0228363	0.0787471	0.0811403	0.179628	0.00428511	0
	118	Maturation	3.14641	1.80627	1.54513	5.26538	1.55671	0.4412	0.877334	0.877334	0	1.05119	26.7944	0.0860485	0.270949	0.323053	3.64912	1.09481	0.399684	1.50624	0.049419	5.41536	5.00116	0	0	0	0	0	0	0
	147	Maturation	6.46138	5.23188	2.01464	5.20403	1.32481	0.332719	0.71487	0.71487	0	0.944628	23.4391	0.0878995	0.270784	0.312023	3.19454	1.10691	0.396679	1.62595	0.0460381	7.87714	4.71604	0	0	0	0	0	0	0
	179	Maturation	14.3974	11.1004	6.12559	4.93632	1.76607	0.252702	0.686139	0.686139	0	1.13	8.95953	0.153181	0.506684	0.557789	4.64804	2.00825	0.532642	3.26441	0.08501	16.8769	8.85637	0	0	0	0	0	0	0
	206	Maturation	18.9069	12.5904	7.68077	4.60466	2.01297	0.259027	0.629396	0.629396	0	1.23904	1.38872	0.26988	0.817811	0.905301	5.78604	3.6286	0.873814	5.48743	0.119845	8.35948	15.0592	0	0	0	0	0	0	0
	222	Ripe	18.1535	11.8012	6.63514	4.32839	2.09397	0.206026	0.654154	0.654154	0	1.00195	0.445912	0.267914	0.755815	0.799764	4.63351	3.65108	0.966199	5.31494	0.129349	4.69979	17.3802	0.0592489	0.0103013	0.0419211	0.0650466	0.136585	0.00251024	0
Cucumber	-2	Ovary	2.60397	3.32859	1.31926	0.573946	6.47173	2.49655	0.534909	0.417312	0.117596	14.5963	3.16177	0.142056	0.609531	1.31665	3.07402	0.736984	0.541829	1.20507	0.112224	0.755025	4.20036	0	0	0	0	0	0	0
	0	Ovary	3.44881	4.37586	0.994377	0.504559	6.43007	2.65304	0.616856	0.469528	0.147328	14.2431	1.83397	0.172024	0.625517	1.38461	3.3544	0.765021	0.544702	1.61657	0.16359	0.860903	5.38259	1.14877	0.127195	0.0736915	0.85425	1.42514	0.0193045	0.0498666
	2	Early growth	3.85557	4.76611	0.749383	0.557581	6.55526	3.07632	0.615541	0.471139	0.144402	14.4802	1.60703	0.174966	0.657919	1.48957	4.06502	0.917295	0.639307	2.01224	0.213009	0.923539	5.81077	0.896833	0.0994047	0.0681567	0.661191	1.07566	0	0.0395241
	5	Early growth	12.3345	11.1511	0.0744067	0.796214	6.00457	4.43672	0.435145	0.301666	0.133479	10.5996	0.244824	0.171213	0.687257	1.30812	6.35172	1.42049	0.949595	2.42528	0.184351	2.042	9.13691	0.685921	0.0763834	0.068985	0.496937	0.757762	0	0.0308415
	8	Early growth	18.994	15.2332	0.134878	0.83556	4.76332	5.06507	0.268438	0.178673	0.0897656	5.46718	0.0523251	0.245959	0.659852	1.03441	8.30489	1.74019	1.19639	2.73306	0.142648	2.33681	17.0233	0.355647	0.0415185	0.0542667	0.253164	0.30016	0	0.0206982
	12	Growth	22.3823	17.8601	0.13698	0.243042	4.98518	7.16264	0.292751	0.238264	0.0544866	5.00987	0.0335756	0.222925	0.599693	0.926437	9.07559	1.77943	1.26935	2.83601	0.163092	2.3123	14.6884	0.321985	0.0351716	0.0552498	0.219303	0.254343	0	0.0206444
	14	Growth	22.9744	18.7982	0	0.41978	5.31543	7.56351	0.262341	0.20122	0.0611212	3.91351	0.0223367	0.246909	0.590674	0.858976	9.42972	1.83462	1.38289	2.7458	0.177407	2.28892	15.7775	0.201843	0.0260525	0.0428905	0.13964	0.0765397	0	0.0257961
	18	Growth	19.3646	16.3283	0.107219	0.516242	5.06918	7.27974	0.195604	0.17288	0.0227238	3.08159	0.0246142	0.254212	0.528959	0.752773	9.70404	1.89593	1.38329	2.79096	0.150603	2.37239	15.735	0.227817	0.0356664	0.0293136	0.167272	0.0844539	0	0
	25	Maturation	20.3729	17.5293	0.0324304	0.561197	6.9497	10.5196	0.186234	0.186234	0	2.21519	0	0.249528	0.479749	0.669013	7.53462	1.80793	1.28962	2.89987	0.0877081	2.24068	14.4365	0.215167	0.0343843	0.00721879	0.148067	0.0774975	0	0
	29	Ripe	23.1516	19.8476	0	0.332251	7.08311	10.9893	0.176309	0.155063	0.021246	2.2234	0.0669657	0.258822	0.537606	0.780996	5.84761	2.02091	1.321	3.55429	0.186987	2.20615	17.0294	0.217051	0.042078	0	0.119762	0.0565969	0	0
Apple	2	Early growth	2.01951	1.93757	6.53436	0.130821	3.15217	3.84795	0.173111	0.158423	0.0146878	4.82343	2.42889	0.178752	0.670718	3.65795	2.33427	2.02724	0.526685	0.916648	0.289817	2.70981	12.1244	0.557047	0.0833238	0.0770826	0.860197	0.83439	0.0482607	0.0139285
	16	Early growth	1.77973	2.11651	0.722653	0.342025	5.62145	3.44908	0.28332	0.189728	0.0935914	4.71631	1.01296	0.224767	0.780011	4.82844	3.54866	1.21676	0.504995	1.43651	0.264329	1.62838	12.1193	0.412811	0.0537637	0.0601046	0.690215	0.497412	0.0266631	0.012322
	32	Early growth	7.75662	8.09004	0.927483	0.281007	13.5983	5.03016	0.159114	0.106885	0.0522286	2.18744	0.900655	0.371454	1.06149	6.56345	7.64589	1.47371	0.856033	2.54611	0.213879	2.53362	18.0921	0.287128	0.0306633	0.0435292	0.544549	0.270346	0.0144663	0.00716829
	45	Early growth	11.4741	12.1386	1.73315	0.0867556	14.9266	3.55972	0.0784698	0.0492854	0.0291844	0.940395	1.52521	0.367054	0.902912	6.26884	7.89404	1.49324	1.07126	2.8282	0.186454	2.82833	19.6804	0.170485	0.0194692	0.0242315	0.342722	0.137828	0.0094307	0
	63	Growth	11.2886	18.8378	3.60441	0.0516478	16.3564	2.8382	0.217001	0.217001	0	0.412573	7.47857	0.36552	0.717086	5.04379	7.76909	1.53494	1.17519	3.21264	0.188976	10.8864	18.3843	0.117114	0.0219304	0.00902675	0.207539	0.0858482	0.00866674	0
	80	Growth	9.0454	24.1855	4.08345	0.0267888	10.1247	1.63633	0.146221	0.136007	0.0102138	0.30218	11.203	0.279334	0.474733	3.39906	6.44793	1.21566	0.866876	2.87749	0.21694	13.2263	13.1832	0.0915394	0.0209153	0.0107714	0.147807	0.0622974	0.00716256	0
	94	Growth	7.3147	24.9337	3.86065	0.0350892	7.64445	1.2464	0.118719	0.0984396	0.0202796	0.464503	11.7712	0.229339	0.449172	2.92321	5.68134	1.0667	0.828981	1.78392	0.217826	14.0563	9.96795	0.0802652	0.0181759	0.00297717	0.13072	0.0458766	0.00567399	0
	108	Growth	6.76821	27.1846	7.17531	0.0243332	7.79223	0.990003	0.150052	0.0761003	0.0739518	0.444815	12.1075	0.292585	0.445422	2.87713	5.70087	1.16507	0.727309	2.11014	0.152436	15.3841	8.29686	0.0817305	0.0170768	0.0020744	0.128257	0.0348384	0.00468882	0
	122	Maturation	5.70071	27.0777	8.61014	0.0403844	7.12076	0.823576	0.13161	0.0449899	0.0866198	0.403124	12.3107	0.276772	0.431358	2.71527	5.29359	1.25852	0.595739	2.35921	0.16236	15.355	6.73236	0.0641603	0.0112117	0	0.108259	0.0335123	0.0045044	0
	136	Maturation	7.52765	30.098	11.0417	0.0174248	6.28595	0.714115	0.347458	0.102889	0.244569	0.356295	10.5482	0.310028	0.446584	2.82736	4.73256	1.36332	0.464506	2.66667	0.100445	16.2002	8.41244	0.0492326	0.00636328	0	0.100692	0.0476386	0.00593187	0
	147	Maturation	7.58151	29.3881	11.5267	0.0310608	6.74515	0.585824	0.0885702	0.0288225	0.0597477	0.335057	8.88006	0.345364	0.495476	3.03131	4.39715	1.56441	0.425001	2.92056	0.0826862	15.3621	9.77742	0.0501753	0.0071895	0	0.105205	0.0520041	0.00639252	0
	157	Ripe	6.88759	29.164	17.1108	0.0396435	5.48809	0.511883	0.0415785	0.0370107	0.00456778	0.42774	6.67724	0.450484	0.669665	3.88595	5.30959	2.10818	0.483669	3.63302	0.0626728	17.9707	5.82333	0.0662872	0.0134685	0	0.122497	0.0293531	0.00435236	0
Peach	22	Early growth	1.74564	2.39789	3.21248	0.821801	2.18874	4.63093	0.182476	0.173055	0.00942035	6.78426	2.09215	0.243931	0.930531	4.22102	3.69105	0.835462	0.380503	2.0602	0.180378	1.74151	7.4163	0.812591	0.127807	0.119295	1.29317	0.7253	0.0384302	0.0162919
	24	Early growth	3.71026	4.02376	2.94118	0.560979	2.15874	3.82807	0.259195	0.217595	0.0415999	5.64769	3.02671	0.234817	0.94609	4.08567	3.75636	0.95767	0.397688	1.98941	0.271629	2.08789	0	0.694417	0.111735	0.098502	1.10556	0.616403	0.0332685	0
	41	Early growth	10.3489	10.5013	2.33645	0.416991	3.14385	1.69571	0.14715	0.138993	0.00815691	2.90839	5.76666	0.316478	1.10156	5.31346	5.81392	1.30577	0.520851	2.58158	0.253028	6.08614	5.90437	0.376345	0.075552	0.0368893	0.613586	0.322494	0.0207811	0
	56	Growth	16.0556	10.6855	2.93661	0.0466191	5.24717	2.27848	0.053801	0.0436914	0.0101097	2.27176	5.716	0.338307	1.11967	6.08562	8.95256	1.92917	1.08234	3.28432	0.268945	7.85353	12.0813	0.22442	0.0608637	0.0202898	0.361688	0.157059	0.0167103	0
	70	Growth	16.0196	9.31326	11.3755	0.400582	5.10339	2.33924	0.0947795	0.089881	0.00489853	1.00495	2.12026	0.3473	1.01114	5.82961	9.42083	2.11984	1.21057	3.46654	0.461697	4.42431	11.6889	0.141676	0.0399277	0.0266469	0.247326	0.1173	0.0112563	0
	86	Growth	14.1384	10.6858	17.2313	2.69605	4.39143	2.51693	0.00546309	0	0.00546309	0.681799	0.0830058	0.480336	1.11094	6.2719	9.22187	2.32967	1.16461	3.96107	0.4657	1.92019	13.6305	0.0995024	0.024275	0.0467651	0.151405	0.0540559	0.00818773	0
	98	Growth	10.6017	9.06529	27.9077	1.89101	2.73629	1.93745	0.00250764	0.00114383	0.00136381	0.864329	0.0467772	0.574093	1.12964	6.55662	8.2378	2.47325	1.13932	3.97987	0.556322	2.40828	13.2546	0.122496	0.0195517	0.0557085	0.192057	0.0726549	0.00595413	0
	106	Maturation	11.8774	10.0813	30.9285	2.14449	2.97248	2.12108	0.00297953	0.00114383	0.00183569	0.971982	0.0537255	0.572203	1.14106	6.40248	6.80871	2.4155	1.07329	4.65251	0.346124	2.61495	12.0753	0.101926	0.0130817	0.0532255	0.130366	0.0493013	0.00424344	0
	122	Maturation	11.338	9.90626	42.5015	2.01778	3.08217	2.00525	0.0180028	0.00889559	0.00910722	1.08174	0.0406862	0.680163	1.26218	6.91959	5.26991	2.48403	0.84496	6.23222	0.348413	2.18959	11.6773	0.111421	0.0117645	0.0253342	0.167432	0.0628375	0	0
	133	Ripe	8.28555	9.49758	58.7752	0.53008	2.56416	1.42906	0.0271418	0.0222949	0.00484693	0.755975	0.0562541	0.526076	1.04546	5.54747	3.79326	1.95281	0.617162	5.50061	0.263635	2.49582	12.6776	0.0773718	0.00960079	0	0.128548	0.032356	0	0
Clementine	23	Early growth	0.10146	0	0.966099	0	0.383088	1.34141	0.501655	0.4636	0.0380553	4.27428	0.195317	0	0	0	0	0	0	0	0	0	0	0	0	0	0	0	0	0
	30	Early growth	0.0807567	0	0.954282	0	0.28996	1.84538	0.609822	0.545758	0.0640642	4.12533	0.133855	0.154311	8.92695	2.76393	2.4582	0.590921	0.418618	1.04968	0.102338	9.58097	4.92602	0.328045	0.0373977	0.0543374	0.390564	0.29756	0.00702018	0.0146305
	50	Early growth	2.59534	0	0.833819	0	0.144096	1.9584	0.437538	0.418948	0.0185906	3.23509	0.123509	0.183731	10.5089	4.15277	4.32694	0.848458	0.591033	1.58026	0.0720939	11.2042	6.16304	0.315418	0.0397724	0.048348	0.366311	0.281027	0.00653622	0.0126815
	63	Early growth	3.41336	0	1.53754	0	0.158821	1.77836	0.344706	0.325449	0.0192569	3.03709	0.375092	0.202541	7.62323	4.5185	5.0512	0.978647	0.716226	1.73058	0.142974	8.82813	6.8339	0.294436	0.0394793	0.0451841	0.347422	0.256296	0.0062053	0.0113049
	77	Early growth	3.70355	0.568424	3.21411	0.981738	0.301765	1.53155	0.596606	0.548959	0.0476471	3.39719	0.959715	0.209201	7.64205	4.3879	4.78184	0.997352	0.729528	1.57399	0.158516	8.67737	6.16359	0.270176	0.0382611	0.0441206	0.335078	0.228128	0.00598591	0.00994127
	97	Early growth	3.41895	2.29215	6.68436	3.70902	1.02852	1.52071	0.727734	0.680523	0.0472111	2.58882	0.309771	0.252044	4.67497	5.42054	6.07093	1.3517	0.930872	2.66197	0.313755	5.45021	8.02434	0.244619	0.0338635	0.0463192	0.332632	0.190632	0	0
	119	Growth	4.44993	3.68353	9.43042	5.53527	1.05781	1.40409	0.587597	0.587597	0	1.75684	0.101439	0.282693	3.40451	6.32062	6.56267	1.62907	1.00258	4.60799	0.167864	3.97092	11.8858	0.190094	0.0145089	0.0483682	0.300776	0.125818	0	0
	139	Growth	5.97108	5.51466	14.8069	6.70675	0.752685	1.67876	0.442369	0.442369	0	1.29552	0.0206122	0.329676	2.1922	7.67032	7.12185	1.91369	1.17084	6.78031	0.250424	2.73712	10.4708	0.175149	0	0.0531976	0.251291	0.0814539	0	0
	160	Growth	11.7811	11.4364	34.5775	8.59155	1.35198	1.5931	0.288622	0.288622	0	0.952453	0.0967607	0.269933	1.11634	6.48898	5.23481	1.015	0.827334	4.43922	0.321953	1.77026	8.36126	0.105459	0	0.0577366	0.153607	0.062181	0	0
	190	Maturation	10.6699	11.4186	43.2281	3.97722	1.8624	1.39292	0.28339	0.28339	0	1.08241	0.154886	0.329019	1.05056	5.77961	5.16257	1.17137	0.816468	4.79968	0.340198	1.55544	0	0.109139	0	0.0728896	0.121558	0.0948244	0	0
	218	Maturation	12.199	12.6542	44.1231	3.03768	1.74207	1.53126	0.294399	0.294399	0	0.907826	0.0716166	0.302186	1.01547	5.00858	4.9631	1.0624	0.73275	4.56934	0.267763	1.43549	0	0.0469385	0	0.0717467	0.0482161	0.149977	0	0
	253	Ripe	12.5235	12.9737	39.8618	1.76567	1.1678	1.38923	0.316634	0.316634	0	0.777163	0.0640421	0.316904	1.09036	4.00286	5.03688	1.13449	0.739117	3.61647	0.332289	1.73619	8.30825	0.0929671	0	0.0799636	0.118886	0.102185	0	0
Grape	4	Early growth	0.485797	0.496476	1.20237	0.234363	1.02195	1.77956	0.732286	0.682575	0.0497112	7.16583	0.149536	0.187989	0.753727	1.22712	4.08035	0.873215	0.559975	1.33216	0.216246	0.780936	4.37236	0.584222	0.0735676	0.117578	0.843314	0.424576	0.0203942	0.0229393
	8	Early growth	0.809602	0.847346	1.80952	0.108092	2.10807	1.47978	1.11101	1.06934	0.041671	6.37108	0.21731	0.179787	0.677747	1.1777	4.61461	0.885918	0.62185	1.52304	0.140152	0.845378	4.54373	0.572995	0.0787514	0.119443	0.825001	0.420041	0.0204782	0.0252257
	14	Growth	2.06067	0.681913	1.57262	0.184396	3.75032	1.11959	1.20053	1.15417	0.0463567	5.77515	0.150009	0.19265	0.687899	1.18265	4.6075	1.04414	0.763567	1.35946	0.171238	0.956708	5.27673	0.447076	0.0699855	0.0941131	0.634026	0.328834	0.016372	0.0245016
	21	Growth	3.04625	0.60833	4.78513	0.419137	9.6124	0.850333	0.544193	0.505926	0.0382673	3.17975	0.15626	0.280306	0.809913	1.52111	5.30319	1.80094	1.2357	2.25253	0.180827	1.31333	9.23477	0.27649	0.0613069	0.086078	0.383701	0.208487	0.0122741	0.0272977
	28	Growth	3.49599	0.334832	2.98333	0.56451	13.0079	0.662758	0.605997	0.570779	0.0352171	2.25887	0.0778013	0.305011	0.848976	1.67254	5.31573	1.95532	1.33381	2.77592	0.212953	1.2561	10.3413	0.251308	0.0588778	0.0607494	0.3235	0.181626	0.0103032	0.0310015
	35	Growth	1.87694	0.309052	4.61358	0.779482	15.2225	0.586689	0.4499	0.42706	0.02284	2.32872	0.208357	0.280465	0.756959	1.6203	3.98204	1.84466	1.03742	3.42716	0.164356	1.25529	10.6483	0.211638	0.0495731	0.0320409	0.245541	0.138862	0.00786088	0.0295738
	42	Growth	3.12133	0.563763	2.27635	0.701673	18.6359	0.479293	0.362869	0.327697	0.0351712	1.80703	0.0414249	0.235307	0.634813	1.4515	2.52898	1.65366	0.894839	3.41019	0.137049	0.812052	9.40093	0.109817	0.0357244	0.0398218	0.108046	0.06792	0.00538021	0.0283598
	49	Growth	3.86668	1.10773	2.50195	0.864378	20.9109	0.364488	0.23914	0.225542	0.013598	1.75268	0.0681732	0.311643	0.82733	1.93101	3.07854	2.24333	1.17002	4.86995	0.214081	1.23799	10.0634	0.0996686	0.0302371	0.0418777	0.0904075	0.0547104	0.00498213	0.0267829
	56	Growth	15.5232	11.4803	2.34602	0.502206	12.5086	0.426366	0.149032	0.137407	0.0116252	1.62234	0.00353315	0.28758	0.8822	2.39899	2.26226	2.11217	1.03003	4.13335	0.195936	1.27362	10.7	0.080986	0.0198341	0.0349824	0.0769664	0.0418	0.00387489	0.0178852
	63	Veraison	27.3655	22.8942	6.57036	0.250551	4.6874	0.361086	0.0302979	0.0302979	0	1.46627	0.00549516	0.23075	0.743688	1.99262	1.87037	1.86255	0.954457	3.75048	0.144068	1.09355	8.20374	0.0926487	0.0127396	0.0415229	0.114515	0.0598335	0.00363893	0.0126763
	69	Maturation	28.8691	24.102	5.2762	0.229633	3.26509	0.479239	0.0568933	0.0518425	0.00505075	1.31413	0.017921	0.239851	0.796959	2.27447	1.80751	1.75287	0.918941	4.01234	0.183374	1.44524	9.46823	0.0803322	0.0131576	0.0320843	0.0886664	0.0416335	0.00346827	0.00964921
	77	Maturation	32.9649	26.113	7.5908	0.260196	1.58114	0.338585	0.0570766	0.0520893	0.0049873	1.07693	0.0256337	0.233	0.797052	2.40152	1.80624	1.64759	0.892964	4.19707	0.186638	1.70335	9.09238	0.0650948	0.0111382	0.0264093	0.0698287	0.0294416	0.0029911	0.00614999
	84	Maturation	33.1321	26.7679	9.68423	0.28941	1.1296	0.410275	0.04056	0.0365886	0.00397143	1.03822	0.0262205	0.212355	0.752607	2.20635	1.70997	1.53802	0.892825	3.75511	0.182918	1.69417	9.34192	0.0816434	0.0110594	0.0302008	0.098879	0.0427685	0.00333041	0.00496597
	91	Maturation	34.03	27.8354	9.77322	0.196028	1.18112	0.373893	0.0405266	0.0387899	0.0017367	1.04471	0.0136702	0.212389	0.785486	2.30815	1.61065	1.47936	0.881141	3.1035	0.203868	1.76669	10.8329	0.0876549	0.012071	0.0320455	0.108521	0.0451209	0.00355946	0.00442687
	98	Maturation	31.6579	26.7856	7.8076	0.192675	0.692582	0.377787	0.0469461	0.0410082	0.00593791	0.875558	0.012257	0.22047	0.817333	2.44061	1.76272	1.58837	0.943655	3.20294	0.21358	2.06129	11.3811	0.0798158	0.0120642	0.0294938	0.100035	0.0391576	0.00328003	0.00420632
	105	Ripe	30.2078	25.2377	8.38033	0.22607	0.739073	0.411075	0.0385474	0.0339206	0.00462682	0.929036	0.0201011	0.207855	0.780722	2.34911	1.56108	1.52435	0.865154	2.63892	0.213477	2.0724	11.5453	0.0665256	0.0118412	0.0250274	0.0845992	0.0300739	0.00276026	0.00499725
